# Supplementary material for: Soft-Shelled Turtle Peptides Extend Lifespan and Healthspan in Drosophila
Source: Nutrients. 2022 Dec 7;14(24):5205. doi: 10.3390/nu14245205 (PMC9781693; doi:10.3390/nu14245205)
Supplement: Supplementary file 1 [file nutrients-14-05205-s001.zip]

Archive with 1 entries (1 files):
- nutrients-2021333-supplementary.pdf
